# Supplementary material for: An update to the distribution of invasive Ctenolepisma longicaudatum Escherich in northern Europe, with an overview of other records of Estonian synanthropic bristletails (Insecta: Zygentoma)
Source: Biodivers Data J. 2021 Jan 27;9:e61848. doi: 10.3897/BDJ.9.e61848 (PMC7858561; doi:10.3897/BDJ.9.e61848)
Supplement: XML Treatment for Thermobia domestica [file BDJ.9.e61848-treatment3.xml]

<!DOCTYPE tp:taxon-treatment
  PUBLIC "-//TaxonX//DTD Taxonomic Treatment Publishing DTD v0 20100105//EN" "tax-treatment-NSO.dtd">
<tp:taxon-treatment xmlns:tp="http://www.plazi.org/taxpub"><tp:treatment-meta><mixed-citation publication-type="journal"><person-group><name><surname>Sammet</surname><given-names>Kaarel</given-names></name><name><surname>Martin</surname><given-names>Mati</given-names></name><name><surname>Kesküla</surname><given-names>Tõnu</given-names></name><name><surname>Kurina</surname><given-names>Olavi</given-names></name></person-group><article-title>An update to the distribution of invasive <italic><tp:taxon-name><tp:taxon-name-part taxon-name-part-type="genus" reg="Ctenolepisma">Ctenolepisma</tp:taxon-name-part> <tp:taxon-name-part taxon-name-part-type="species" reg="longicaudatum">longicaudatum</tp:taxon-name-part></tp:taxon-name></italic> Escherich in northern Europe, with an overview of other records of Estonian synanthropic bristletails (<tp:taxon-name><tp:taxon-name-part taxon-name-part-type="class">Insecta</tp:taxon-name-part></tp:taxon-name>: <tp:taxon-name><tp:taxon-name-part taxon-name-part-type="order">Zygentoma</tp:taxon-name-part></tp:taxon-name>)</article-title><source>Biodivers Data J</source><day>27</day><month>1</month><year>2021</year><volume>9</volume><pub-id pub-id-type="doi">10.3897/BDJ.9.e61848</pub-id></mixed-citation></tp:treatment-meta><tp:nomenclature><tp:taxon-name><object-id xmlns:xlink="http://www.w3.org/1999/xlink" content-type="arpha" xlink:type="simple">D60BAB90-AFA2-58F8-83A8-F31FD4A8EBE8</object-id><tp:taxon-name-part taxon-name-part-type="genus">Thermobia</tp:taxon-name-part> <tp:taxon-name-part taxon-name-part-type="species">domestica</tp:taxon-name-part></tp:taxon-name><tp:taxon-authority>(Packard, 1873)</tp:taxon-authority></tp:nomenclature><tp:treatment-sec sec-type="Notes"><title>Notes</title><p><italic><tp:taxon-name><tp:taxon-name-part taxon-name-part-type="genus" reg="Thermobia">Thermobia</tp:taxon-name-part> <tp:taxon-name-part taxon-name-part-type="species" reg="domestica">domestica</tp:taxon-name-part></tp:taxon-name></italic> was recorded from Estonia by <xref ref-type="bibr" rid="B6404712">Martin (2007)</xref>. Its only confirmed occurrence was in a rural household in south-western Estonia in 2005. The species was identified, based on dead specimens and exuvia, but live specimens were also observed. The specimens were likely brought in with imported second-hand clothes. No voucher specimens have been preserved.</p></tp:treatment-sec><ref-list><ref id="B6404712"><element-citation xmlns:xlink="http://www.w3.org/1999/xlink" publication-type="article" xlink:type="simple"><person-group person-group-type="author"><name name-style="western"><surname>Martin</surname><given-names>M.</given-names></name></person-group><year>2007</year><article-title>Majasoomukas ja kodusoomukas [Silverfish and firebat]</article-title><source>Eesti Loodus</source><volume>58</volume><issue>6</issue><fpage>20</fpage><lpage>21</lpage></element-citation></ref></ref-list></tp:taxon-treatment>
